# Supplementary material for: Transcriptome Analysis of Zygotic Induction During Conjugative Transfer of Plasmid RP4
Source: Front Microbiol. 2020 Jun 18;11:1125. doi: 10.3389/fmicb.2020.01125 (PMC7314908; doi:10.3389/fmicb.2020.01125)
Supplement: Supplementary file 1 [file Table_1.XLSX]

## Sheet: microarray 
Table S1| Expression levels of RP4 genes in duplicated microarray experiments.
	RifR donor x RifR recipient						RifS donor x RifR recipient						RifR donor x RifS recipient						RifS donor x RifS recipient
	experiment 1			experiment 2			experiment 1			experiment 2			experiment 1			experiment 2			experiment 1			experiment 2
Gene	separated	conjugation	p.value	separated	conjugation	p.value	separated	conjugation	p.value	separated	conjugation	p.value	separated	conjugation	p.value	separated	conjugation	p.value	separated	conjugation	p.value	separated	conjugation	p.value
klaC	881.485	12541.1	3.2522e-12	1068.86	15740.2	3.2494e-12	1453.14	13529.5	3.2798e-12	1519.51	14619	3.2502e-12	1211.71	959.141	0.100122	1514.11	1449.16	0.99924	1964.96	2495.41	0.00079916	3654.2	4882.39	0.0042442
klaB	259.224	4656.68	3.249e-12	255.464	5889.22	3.249e-12	282.377	5236.32	3.3456e-12	378.519	5272.24	4.1818e-12	299.122	330.111	0.63424	338.233	368.29	0.061122	322.538	526.374	0.0062322	796.239	815.511	0.9873
klaA	455.034	18136.3	3.249e-12	516.349	16723.3	3.2818e-12	547.649	20879.2	3.2542e-12	646.119	20314.2	3.9558e-12	565.156	564.632	0.88934	739.971	802.414	0.6293	728.375	1201.51	0.01315	1439.34	1511.33	0.81468
kleF	652.902	15900.1	3.253e-12	827.645	14585.4	3.3042e-12	933.139	16383.2	3.8192e-12	1083.69	18586.9	2.1078e-11	758.248	905.282	0.0151154	917.727	935.745	0.69202	1121.5	1860.51	1.35442e-07	2582.89	2678.31	0.5702
kleF	545.495	15937.4	3.2518e-12	848.032	15261.1	3.2492e-12	884.701	14457.2	3.327e-12	1140.56	16989.5	5.3646e-12	720.483	981.046	0.0023846	1033.35	894.684	0.070746	1207.14	1783.76	0.000155776	2442.53	2459.75	0.86394
kleE	527.774	24450.4	3.364e-11	664.092	18675.5	5.9504e-11	1029.49	16695.1	1.10002e-11	801.865	26053.5	1.01262e-10	739.904	849.593	0.021266	1013.49	726.248	0.000132036	1231.09	1778.96	0.00044396	1973.45	2192.53	0.53584
kleD	1117.94	43002.5	6.8856e-11	1196.15	42383.6	3.249e-12	2209.19	39937.2	3.288e-12	2658.93	40068.1	3.2514e-12	1496.35	1745.66	0.079766	1545.14	1613.67	0.38688	3646.44	5311.65	3.644e-05	5918.28	8224.92	1.30232e-07
kleC	380.553	17507.7	3.2562e-12	333.436	18578.3	3.2788e-12	731.578	19563.6	6.4106e-12	624.392	18150	7.0188e-12	464.938	399.238	0.27986	345.971	294.968	0.59434	869.638	1387.35	3.246e-06	1438.45	1998.49	0.0033116
kleB	431.822	24321.3	3.2492e-12	494.591	22566.6	3.2588e-12	975.493	25891.8	3.5488e-12	875.883	22178.6	3.2506e-12	503.723	343.987	0.010285	509.946	400.23	0.0137352	1245.5	1636.16	0.00170078	1815.45	3543.34	0.0035736
kleA	329.014	11461.5	3.5724e-12	301.854	12578.6	3.2686e-12	508.065	12173.3	3.464e-12	521.637	10641.2	4.5532e-12	331.642	268.496	0.104952	339.015	255.892	0.74486	656.901	878.18	0.000128722	1127.81	1711.13	0.0053022
korC	416.419	335.91	0.79064	434.067	314.457	0.0005726	562.683	635.728	0.103016	551.385	671.189	0.0009887	455.047	385.889	0.0177864	692.937	408.029	2.7642e-05	683.064	1167.5	9.9638e-05	1119.92	1547.87	0.00054176
klcB	336.418	347.913	0.20104	309.391	327.488	0.115814	292.204	432.396	0.007876	214.469	299.402	0.132658	387.507	369.304	0.50844	364.819	288.135	0.35086	288.599	599.008	0.002532	529.399	591.16	0.72352
bla	9482.5	12999.1	4.3702e-05	8938.87	10813.8	0.0116772	6563.91	7363.69	0.038116	3784.69	5961.6	0.00063668	11394.1	12884.5	0.024556	12426.2	14806.4	0.3159	7600.87	10504.5	9.881e-06	9121.1	8781.49	0.83176
tnpR	288.605	849.293	1.84784e-05	346.736	957.392	1.55308e-07	484.209	932.887	0.00031974	438.634	950.924	1.34596e-05	311.742	557.633	0.00031412	482.851	768.321	0.041888	658.435	920.077	0.0044902	850.692	1234.41	0.030318
tnpA	539.34	1718.45	0.00115526	1070.48	1742.31	0.0177972	1116.44	1348.13	0.120638	1004.93	1508.83	0.0034048	740.626	963.145	0.47996	1495.92	1481.14	0.036194	1203.51	1900.61	7.486e-06	2152.5	1943.46	0.138832
klcA	97.0697	16952.2	3.2628e-12	73.2579	21144.4	3.2488e-12	173.274	17633.5	4.6754e-12	116.017	17375.8	7.3048e-12	96.8909	98.1839	0.82462	85.0203	66.4848	0.27028	286.97	334.623	0.39348	312.486	474.508	0.0039922
tetR	1174.85	1798.09	0.003027	781.861	1274.85	5.229e-06	816.095	1328.22	0.00035402	707.284	1045.12	0.00040144	1180.33	1522.63	0.059736	1471.71	1328.35	0.173292	1365.86	1943.97	0.0110856	2078.47	2010.73	0.13925
tetA	314.589	2242.5	2.188e-07	275.636	1902.08	2.985e-08	409.229	2012.85	1.97722e-08	363.344	1608.06	3.9962e-07	355.535	415.077	0.49096	345.418	313.142	0.97882	471.967	879.645	3.0902e-05	888.126	1323.16	0.04477
upf16.5	429.587	4468.08	8.5308e-12	556.463	2859.12	5.8522e-09	569.356	3195.54	8.1474e-10	459.842	3958.39	3.4696e-12	430.025	741.64	0.193606	717.904	761.991	0.84684	762.403	964.657	0.00173594	989.49	770.693	0.047292
trfA	721.888	6439.12	4.8852e-12	784.84	4791.64	3.4568e-12	875.433	5509.24	3.3444e-12	581.488	6614.49	2.2064e-11	922.269	1192.71	0.77968	1015.29	1170.86	0.101926	982.036	1352.4	0.002185	1494.46	1410.91	0.36594
trfA	690.945	6412.9	1.69214e-10	732.939	4165.26	5.4442e-12	853.764	4900.31	4.3276e-11	659.531	6453.27	3.5378e-12	782.601	1216.25	0.038196	972.39	1156.44	0.36976	1006.5	1354.32	0.050092	1272.18	1231.54	0.39202
ssb	1281.37	13595.8	3.2496e-12	1359.82	11335.5	3.2676e-12	1576.01	13297.4	8.19e-11	1165.69	13186.8	3.3838e-12	1754.61	2354.88	0.00041138	2137.76	2590.95	0.025692	1968.61	2463.17	0.091614	2444.48	2777.28	0.003736
trbA	615.147	1115.52	3.4118e-05	649.508	985.12	0.00146642	496.592	698.227	0.00079892	415.382	622.803	0.000185518	911.211	1289.17	0.0121704	1493.65	1005.26	0.0047184	736.345	728.217	0.061788	739.247	1194.65	8.0404e-05
trbB	2111.87	10812.1	4.2196e-12	2272.17	11216	3.0174e-08	1523.03	8743.31	7.2916e-10	1164.84	9890.64	7.789e-12	2731.18	4177.94	2.0936e-05	3316.19	4803.03	7.8708e-06	2119.87	2885.92	0.007627	2660.5	3182.33	0.0187854
trbC	1339.47	3320.57	1.60736e-06	1148.97	4247.38	1.59646e-10	584.755	2740.92	1.60224e-09	615.771	3195.34	1.47492e-11	1289.12	2191.04	0.7843	1562.05	2805.15	9.094e-06	1152.27	1569.98	2.0092e-05	1400.98	1811.03	0.0047102
trbD	1697.14	3905.12	2.0784e-08	1639.33	4633.57	1.58328e-10	1263.61	3196.21	3.4394e-08	1092.32	3903.7	1.40884e-09	2171.7	2963.42	0.76186	2441.9	4138.11	2.4292e-08	1767.64	2721.98	1.8308e-05	2634.84	3007.98	0.0171508
trbE	720.935	1369.72	6.7284e-08	830.124	1900.46	1.26534e-06	467.308	1104.42	7.7426e-09	396.853	1526.46	1.03676e-06	867.591	797.97	0.51866	930.745	1631.05	0.0033438	621.519	993.696	0.00031246	1001.85	1201.82	0.00964
trbF	738.109	815.946	0.006642	757.146	1372.68	4.0506e-08	441.808	798.312	1.34486e-07	395.571	1092.44	1.68994e-07	815.334	750.25	0.81118	700.768	1523.5	1.73938e-06	546.103	956.134	3.1466e-05	817.615	1237.18	4.6686e-05
trbG	1491.47	1838.68	5.367e-05	1785.36	2295.57	0.0026866	1135.88	1478.33	0.00051308	1008.08	2247.22	1.1405e-09	1838.37	1419.89	0.00022558	2058.64	2604.65	0.00108552	1336.88	2193.65	0.000142014	2069.84	2648.15	3.4502e-05
trbH	963.985	913.742	0.166896	933.017	935.855	0.165806	537.202	660.871	0.28508	493.513	843.906	0.00034414	1041.72	668.998	0.021182	1301.59	1201.26	0.90736	656.376	1055.33	0.0005758	1020.13	1380.89	0.042742
trbI	1015.72	950.507	0.75292	1090.58	965.601	0.3093	973.589	765.571	0.033888	725.497	1113.62	8.9716e-05	1363.84	1027.3	0.00142118	1521.94	1495.69	0.120266	1200.29	1608.41	0.0111422	1647.23	2199.47	0.00135924
trbJ	2978.21	2386.37	0.021726	2809.61	2367.51	0.057776	2400.77	2779.96	0.61246	2210.51	2633.69	0.035854	3292.34	3234.85	0.23028	4144.22	3922.05	0.84238	3538.83	5830.04	0.00034488	5346.38	6293.36	0.60612
trbK	283.164	189.712	0.032382	399.827	228.953	0.00053978	234.267	258.693	0.697	274.755	249.801	0.94518	260.183	291.269	0.2278	347.48	397.034	0.65852	318.432	369.271	0.39648	524.209	453.092	0.107424
trbL	1444.38	1061.94	0.026412	1601.01	1076.94	0.0059902	1302.82	1388.09	0.009306	1255.43	1703.72	0.0021212	1896.76	1299.31	0.023678	2450.29	1743.21	0.00058738	1722.64	2822.55	1.60578e-05	3103.14	3557.14	0.094234
trbM	680.879	562.258	0.00021172	719.937	562.689	0.00068768	683.834	609.414	0.38138	607.861	631.474	0.176246	852.896	787.475	0.69926	868.369	1009.34	0.86024	795.493	1113.19	0.008593	1358.58	1585.81	0.0149002
trbN	781.689	577.683	0.000173988	813.748	612.343	0.00110754	724.196	692.348	0.26332	700.062	947.372	0.00048192	984.5	724.481	0.0107916	1289.01	1304.01	0.24194	958.452	1242.75	0.0008403	1491.51	2063.45	0.0043732
trbO	756.487	505.562	0.00012895	864.055	606.993	0.034456	784.527	696.429	0.37414	753.747	902.72	0.050964	980.723	720.575	0.02066	1029.49	1128.49	0.110552	927.315	1330.19	0.00088308	1737.09	2190.64	0.013765
trbP	827.084	589.521	0.0079002	900.445	413.739	2.3212e-06	838.245	616.464	0.00040726	592.403	895.181	0.000117738	1049.75	711.16	0.00162898	1216.06	896.671	0.0030616	864.414	1522.49	2.2164e-05	1445.96	2199.09	0.00055864
upf31.7	362.755	289.432	0.0095596	306.985	194.58	0.0033352	317.309	277.622	0.22602	220.975	273.972	0.055888	395.486	362.41	0.13914	476.792	299.749	0.022204	386.761	539.264	0.021176	563.902	801.425	0.0117434
fiwA	448.963	308.447	0.0020692	494.109	269.03	1.68764e-05	438.594	484.579	0.143008	377.375	407.614	0.64766	519.074	498.113	0.59232	612.883	377.104	0.00184126	514.431	798.735	0.020428	1047.41	1022.48	0.31258
upf32.8	330.222	380.726	0.026014	261.532	354.365	0.180178	319.096	583.692	0.0019489	421.59	423.075	0.6454	381.039	358.523	0.39554	403.169	259.734	0.0090712	673.479	824.8	0.0031258	893.264	1057.65	0.0185354
parA	126.589	1123.9	5.5768e-08	114.644	1399.87	7.2772e-08	558.218	1474.67	1.13016e-09	538.118	1272.04	1.8689e-06	151.137	187.927	0.059122	94.6177	78.1241	0.67684	820.88	981.746	0.2262	1180.29	1482.91	0.020664
parA	134.456	1372.95	1.27932e-09	100.772	1610.85	1.74768e-08	591.111	1648.18	3.2724e-10	528.627	1408.22	1.10338e-08	149.141	171.164	0.61508	94.8373	125.065	0.054316	887.567	1041.58	0.21316	1262.04	1814.35	0.0023192
parB	82.7316	396.481	4.7146e-08	91.6592	429.554	6.6386e-09	166.828	513.027	1.23036e-08	155.565	420.185	0.000455	69.1036	128.762	0.0093196	102.573	144.707	0.050918	220.235	262.633	0.30078	419.51	309.661	0.035722
parC	297.715	2716.68	1.07512e-10	212.844	2714.19	2.4616e-10	843.58	3179.01	1.48692e-09	1320.26	2382.28	1.49132e-06	295.92	460.405	0.00027444	408.217	426.704	0.2606	1232.95	2114.78	2.4918e-05	2158.71	3227.81	9.185e-05
parD	1110.95	8157.74	1.269e-11	1338.57	8566.54	6.2488e-12	1785.76	5860.15	5.1186e-12	1527.07	5594.28	7.8086e-09	1422.99	4609.07	4.7458e-11	2078.36	5700.64	5.1532e-11	2671.35	3420.4	0.002125	3560.02	4599.4	0.0082868
parE	1619.42	12327.9	4.8478e-12	2245.36	13393.9	1.6157e-11	1807.59	8068.23	5.509e-09	1669.4	8376.61	1.46076e-09	1728.36	7234.02	8.0326e-09	3178.13	8794.19	1.47038e-08	2684.38	4094.23	0.0091642	4129.93	3985.07	0.29892
upf35.8	3670.68	27243.7	3.391e-07	6231.22	24347.6	2.3038e-06	4259.71	13970.2	8.2544e-07	4018.02	18378.7	1.1453e-08	4963.01	13998.7	1.56234e-06	9131.79	17260.1	0.00170628	5833.08	8379.17	0.00096064	10026.2	10938.7	0.45508
istA	3812.67	18820.8	1.13894e-10	6313.35	18833.2	2.047e-09	5689.44	13266.5	1.08314e-07	5824.56	14013.4	2.5308e-06	5034.92	11028.1	5.0148e-10	7265.42	16895.5	4.2002e-11	7504.51	10665.1	4.507e-06	13424.9	12432.6	0.57004
istA	3843.37	19499.1	5.672e-12	5925.89	20825.6	1.04444e-10	5846.49	14032.8	5.2738e-08	5809.31	14979.5	7.9096e-09	5541.73	12124.5	7.8274e-08	7214.14	17048.3	3.8304e-07	8475.47	12080.1	4.9878e-05	14167	15589.5	0.023608
istB	6104.2	26549.5	8.7212e-11	9943.74	23161.9	3.5246e-09	12738.5	19005.3	6.1608e-05	11327.2	20849.9	3.8408e-07	9091.94	16316.8	1.80404e-06	12685	21520.6	8.3874e-06	13722.9	22799.6	5.35e-05	27102.2	27871.3	0.38004
aphA	18386	19583.3	0.068916	17336	17925.7	0.96996	10821	10722.4	0.5937	7117.73	9012.3	0.00165932	23524.3	27474.6	0.44918	27755	20975.4	0.00064234	14657.5	18156.9	0.0029568	20246.6	22920.3	0.039122
traA	295.966	270.043	0.080434	232.665	193.952	0.129296	276.61	274.276	0.51528	211.738	137.606	0.0033334	319.473	283.286	0.39388	336.464	142	0.0036548	327.172	357.113	0.83068	418.133	508.088	0.129582
traB	913.243	917.262	0.27146	699.722	616.828	0.038348	1016.68	1091.8	0.48432	760.96	858.389	0.143846	1073.96	998.479	0.142294	1278.98	1123.19	0.732	1229.92	1577.32	0.0028808	1826.11	2626.82	0.035086
traC1	316.495	338.617	0.129796	339.519	308.045	0.37106	294.497	243.75	0.043998	296.499	336.043	0.9686	463.608	446.302	0.085414	380.469	619.667	3.8946e-06	385.953	637.777	0.00082264	518.83	707.181	0.00187202
traC2	234.567	146.274	0.0108854	181.552	194.991	0.42594	178.273	211.227	0.064482	164.874	165.603	0.38354	213.497	212.166	0.081182	193.689	305.043	0.27408	257.863	343.284	0.00094714	312.657	463.187	0.155266
traD	442.937	393.469	0.10951	334.563	474.255	0.00082134	324.142	422.296	0.035026	378.234	378.615	0.125642	399.505	484.805	0.00121988	396.707	795.189	1.11446e-05	400.333	565.586	0.0022636	642.904	672.631	0.7082
traE	374.317	604.439	0.00070052	374.051	749.634	2.1332e-06	394.652	471.592	0.100074	311.742	595.976	1.50748e-06	527.188	583.847	0.37018	453.879	831.165	5.6564e-05	488.465	767.333	0.00024302	662.949	1017.11	0.075566
traF	206.345	424.75	2.6212e-05	176.346	613.594	1.81776e-06	161.196	240.949	0.0026608	114.59	309.409	0.00079764	195.209	359.202	7.3746e-07	199.018	684.141	3.0338e-05	210.031	292.198	0.006404	253.451	287.721	0.25678
traG	503.105	1709.14	2.4192e-09	481.029	2460.2	1.27884e-11	410.84	964.192	3.5118e-05	339.572	1151.42	2.4962e-07	624.824	1327.06	0.021434	614.206	1904.37	2.9216e-11	535.721	832.44	0.00060428	629.493	847.911	0.0120942
traI	110.05	2508.66	7.4096e-09	157.765	3409.15	2.4956e-08	251.767	1301.86	5.5904e-06	221.105	1762.82	5.4822e-06	150.323	1467.04	0.000116162	114.365	2387.32	2.0692e-10	326.825	472.136	5.5812e-06	394.31	602.234	0.0129692
traH	45.6594	770.821	3.2952e-12	50.1741	1251.38	4.1018e-12	66.6205	329.5	1.79352e-06	53.8286	429.001	3.8194e-08	46.2476	494.975	1.21052e-08	37.929	803.978	1.62638e-10	67.4212	84.5859	0.62552	96.994	110.665	0.29046
traJ	37.4732	687.811	1.20698e-05	55.9611	719.485	1.13604e-06	155.764	353.866	0.00127878	125.217	380.361	1.47142e-07	39.8296	372.105	9.9306e-06	86.8671	394.063	9.8e-05	159.172	173.549	0.038432	171.085	202.842	0.190718
traK	692.091	1548.11	2.067e-08	627.356	2386.33	1.47426e-10	1769.61	2325.37	0.00028314	1576.86	1427.19	0.19429	550.458	1809.62	4.186e-10	700.609	2366.48	1.8853e-10	2068.54	3316.7	4.586e-05	3158.24	3854.64	0.0027576
traL	190.093	710.845	3.1478e-05	251.03	701.398	8.1592e-08	441.129	590.721	0.09409	328.468	468.271	0.0004106	294.934	666.242	1.81162e-07	430.804	746.781	2.7956e-05	624.09	693.105	0.039816	733.298	902.476	0.07752
traM	79.5983	139.085	0.0058104	60.6597	173.619	0.00034594	70.6215	131.142	2.175e-05	79.457	85.864	0.6768	62.783	125.754	0.031866	88.4485	145.334	0.00097044	100.608	114.383	0.44348	149.357	138.93	0.3604
kfrC	1438.56	4433.41	8.3984e-08	1438.96	4223.28	5.1598e-10	1522.16	3118.98	4.9548e-07	931.475	2691.95	1.57376e-11	1847.3	3274.21	7.5672e-06	2027.04	2903.4	8.6502e-08	2067.9	2731.69	0.0003627	1912.89	1997.8	0.35204
kfrB	446.35	4072.83	4.0538e-12	524.699	3013.67	3.2742e-12	691.224	2822.22	1.69668e-10	435.447	3246.19	2.6554e-11	555.708	1266.48	1.3248e-08	747.321	1266.65	1.66508e-05	885.416	1008.28	0.00026906	897.936	940.971	0.64578
kfrA	217.278	3563.82	5.6542e-07	199.17	3300.39	4.1802e-07	473.742	2543.58	2.7858e-08	509.053	3063.32	4.6732e-07	244.146	1400.25	2.2838e-06	393.853	1722.44	4.4428e-06	645.744	980.361	0.00067094	953.806	1136.35	0.135122
korG	394.003	3773.39	1.76164e-08	280.053	3808.21	1.18564e-11	301.034	3486.94	2.1308e-11	320.684	3356.49	4.8768e-12	424.521	426.104	0.06945	385.784	384.222	0.30016	470.506	573.396	0.0137718	726.617	814.699	0.138058
korF	280.163	3594.57	5.627e-12	230.881	3971.85	9.823e-12	249.261	3333.75	5.4738e-12	249.267	3874.22	8.7136e-12	345.088	310.279	0.23944	330.373	307.639	0.4337	366.11	435.355	0.157862	493.612	585.455	0.57702
korB	886.943	12677.8	3.8722e-12	884.342	15232.8	3.2552e-12	1050.85	14781.2	3.2836e-12	896.675	14242.3	5.6218e-12	967.968	1049.17	0.8907	1290.85	1387.94	0.42962	1472.33	1631.09	0.0135408	2170.64	2503.89	0.020952
incC	846.693	14317.8	7.541e-12	803.552	16202.3	3.256e-12	1089.28	16824.3	3.887e-12	1193.07	15721.2	7.1574e-11	900.559	1028.57	0.072778	1011.82	1365.58	0.0030896	1409.66	1852.73	0.028138	2694.38	2847.98	0.109762
incC	879.164	18113.8	3.2514e-12	1028.64	20552.1	3.5046e-12	1341.89	18735.7	3.4332e-12	1397.27	21721.8	3.2496e-12	1242.2	1207.02	0.42658	1190.53	1712.5	0.012988	1883.44	2619.94	0.00052294	3236.12	3840.07	0.0044594
korA	354.505	5578.08	4.7742e-12	337.412	7562.15	3.2504e-12	442.796	7113.21	4.3838e-10	578.223	6504.64	3.295e-12	295.456	370.26	0.110058	413.076	679.797	0.00013589	624.385	688.91	0.0051884	1219.54	1238.21	0.116154
